# Supplementary material for: Revealing the clinical relevance of Staphylococcus borealis
Source: Microbiol Spectr. 2025 Mar 12;13(4):e01988-24. doi: 10.1128/spectrum.01988-24 (PMC11960051; doi:10.1128/spectrum.01988-24)
Supplement: Table S2 — Results from antimicrobial susceptibility testing by disc diffusion. [file spectrum.01988-24-s0004.xlsx]

## Sheet: Ark1
	Fusidin FD	Cefoxitin FOX	Penicillin G	Erythromycin E	Clindamycin DA	Trimethoprim-Sulfamethoxazole SXT	Gentamicin CN	Linezolid LZD	Ciprofloxacin CIP	Norfloxacin NOR	Tetracyclin TE	Rifampicin RD	Nitrofurantoin	Trimethoprim	Vancomycin
EUCAST breakpoints	S ≥ R < 24 24	S ≥ R < 22(27) 22 (27)	S ≥ R < 26 26	S ≥ R < 21 21	S ≥ R < 22 22	S ≥ R < 17 14	S ≥ R < 18 (22) 18(22)	S ≥ R < 21 21	S ≥ R < 50 21(24)	S ≥ R < 17 17	S ≥ R < 22 22	S ≥ R < 30 30	S ≥ R < 13 13	S ≥ R < 14 14	S ≥ R < 4 4
S.aureus ATCC 29213	30	30	16	27	28	34	21	24	24	22	22	32		25
HNT-1	10	18	0	32	22	27	30	30	0	0	30	32	21	0	1
HNT-2	31	17	0	34	25	30	31	30	0	0	32	33	20	20	1
HNT-3	10	31	34	11	27	35	32	29	33	32	33	34	22	25	2
HNT-4	10	30	28	11	25	33	30	30	34	34	33	36	21	22	1
HNT-6	31	24	0	0	0	29	27	28	0	0	27	33	19	22	1
HNT-9	31	20	0	0	22	31	29	31	0	0	32	0	20	26	1
HNT-10	31	27	29	29	21	29	26	30	26	26	28	34	20	21	1
HNT-11	33	28	30	30	29	33	30	30	30	30	29	34	19	22	1
HNT-12	11	29	16	8	30	29	29	26	27	29	29	34	21	25	1
HNT-13	29	28	29	27	21	30	27	28	31	27	30	31	18	23	1
HNT-14	30	21	18	29	21	28	29	30	0	0	28	33	8	19	0.25
HNT-15	11	29	29	0	19	27	27	30	29	27	29	35	22	25	1
Ahus_02	32	29	30	32	22	30	29	30	29	29	22	36	19	28	1
Ahus _03	30	19	14	29	19	27	29	26	0	0	33	33	20	22	1
Ahus_04	12	18	11	9	19	26	29	26	0	0	27	35	21	0	1
Ahus_05	32	29	13	29	19	29	29	26	27	26	29	35	19	24	1
Ahus_06	32	28	28	10	19	30	27	27	29	26	28	34	19	23	1
Ahus_07	31	19	13	8	19	24	29	29	0	0	29	34	20	0	0.5
Ahus_08	30	28	30	30	21	30	27	27	25	21	28	34	12	23	1
Ahus_10	27	27	28	28	19	27	25	26	26	24	29	32	18	22	1
Ahus_11	29	28	28	27	19	27	26	25	26	22	28	33	18	23	0.5
Ahus_12	29	27	28	29	19	30	29	28	0	0	28	33	20	24	0.5
HUS1*	28	17	0	0	17	24	26	26	0	0	29	31	22	0	1
HUS2	27	27	12	27	20	30	30	29	30	31	30	33	19	21	0.5
HUS3	28	21	12	29	19	26	25	32	0	0	27	34	20	22	1
HUS4	28	28	28	0	19	29	27	25	26	29	27	33	20	24	0.5
HUS5	33	16	0	0	16	29	29	29	0	0	30	33	20	25	1
HUS6	10	35	35	36	36	37	32	34	36	35	34	37	26	26	0.5
HUS7	26	27	26	0	12	25	26	24	24	24	10	33	20	22	0.5
HUS8	32	30	29	28	20	28	25	26	26	24	29	31	18	26	0.5
HUS9	10	31	29	0	19	30	28	28	31	29	30	35	21	26	0.5
HUS10	27	26	26	24	19	26	24	25	26	22	25	29	19	23	0.5
HUS11	30	29	29	29	21	26	24	28	25	20	25	32	23	22	0.5
HUS12	31	30	31	27	21	31	26	27	25	23	28	34	23	22	0.5
HUS13	11	31	30	9	20	29	30	31	29	26	30	34	18	23	0.5
HUS14	31	32	30	30	22	31	26	27	25	25	26	32	20	21	0.5
HUS15	30	20	16	0	17	28	28	31	0	0	31	34	22	22	1
HUS16	31	27	10	31	28	26	27	27	29	26	27	35	21	22	0.25
HUS 17	25	26	26	25	20	24	22	21	23	20	26	30	21	20	0.5
HUS18	31	21	22	30	20	28	29	29	0	0	29	32	21	20	1
HUS19	30	29	30	0	17	32	32	27	28	28	31	32	19	19	0.5
HUS20	30	17	0	0	17	29	27	29	0	0	29	32	19	21	1
HUS21	29	19	9	28	19	15	9	26	0	0	30	32	19	0	1
HUS22	31	25	25	35	27	32	33	33	0	0	33	37	20	18	0.5
HUS 23	14	17	12	27	21	27	27	29	0	0	30	32	20	21	1
UNN 11	11	27	30	0	20	22	30	27	27	28	32	33	21	27	1
UNN 12	31	18	11	29	22	29	26	28	0	0	28	35	21	0	1
UNN 15	31	26	28	26	19	27	29	28	28	27	30	32	21	23	0.5
UNN 16	31	30	31	12	30	25	30	30	32	31	31	35	24	17	1
UNN 17	31	29	30	10	21	31	27	26	26	25	29	32	20	24	1
UNN 18	29	28	13	29	20	29	29	27	27	25	27	32	20	21	1
UNN 19	11	29	31	0		31	27	28	31	31	30	36	22	28	1
UNN 20	31	20	11	30	20	27	27	29	0	0	29	30	20	0	1
UNN 22	31	31	30	29	22	31	29	31	0	0	31	34	20	23	0.5
UNN 24	30	28	29	30	22	30	29	28	25	28	29	31	19	25	1
UNN 25	33	20	0	33	20	26	31	31	0	0	30	35	21	0	0.5
UNN 26	17	30	15	11	29	33	28	30	29	29	31	35	22	24	1
UNN 27	26	12	13	0	12	19	22	23	0	0	24	28	20	0	1
UNN 28	30	0	0	0	0	0	0	25	0	0	24	0	23	0	2
UNN 29	19	0	0	24	0	30	14	26	0	0	15	16	21	23	2
UNN 31	27	28	26	0	18	31	27	26	27	23	26	34	22	29	0.5
UNN 32	32	19	9	0	19	30	29	27	0	0	30	36	21	21	1
UNN 33	11	29	30	0	27	27	26	26	28	27	27	33	21	16	0.5
UNN 34	14	30	30	0	18	33	28	29	27	26	30	33	29	24	1
UNN 35	29	31	27	26	20	32	13	26	29	35	35	35	20	21	0.5
UNN 36	29	28	33	30	22	30	27	25	29	21	25	36	21	23	1
UNN 37	26	27	26	25	29	30	24	24	24	22	28	32	23	26	1
UNN 38	9	30	31	0	21	32	29	29	28	27	31	43	19	29	1
UNN 39	28	27	28	9	18**	26	25	29	28	27	27	32	19	21	0.5
UNN 40	14	27	23	30	22	33	28	30	25	23	29	36	20	20	1
UNN 41	28	30	30	0	21	31	28	28	32	28	28	35	22	24	1
UNN 46	30	30	30	0	21	31	25	29	27	25	30	30	22	23	0.5
UNN 47	19	30	0	30	0	21	0	29	31	29	30	0	20	24	1
UNN 49	30	19	10	30	20	30	29	30	0	0	9	34	20	0	1
St.Olavs 1	29	32	34	32	28	32	28	28	30	28	29	34	20	18	1
St. Olavs 2	31	30	29	0	19	26	27	25	29	26	26	34	19	21	1
St. Olavs 3	33	27	14	31	26	30	29	30	30	27	29	35	21	18	0.25
St. Olavs 4	36	30	31	0	20	30	27	29	30	28	29	30	19	22	0.5
St. Olavs 5	30	30	28	0	21 **	31	22	30	28	28	29	35	21	21	1
St. Olavs 6	10	29	31	0	20	32	23	28	31	21	28	35	20	23	1
St. Olavs 7	31	30	30	30	25	31	29	23	28	29	28	35	20	20	1
St. Olavs 8	30	30	30	0	22	24	26	30	31	28	26	33	21	17	1
St. Olavs 9	10	23	12	30	30	34	30	29	22	25	26	35	22	25	0.5
St. Olavs 10	31	31	31	29	22	33	31	30	31	27	31	35	22	19	0.5
St. Olavs 11	34	25	20	0	21	33	28	32	0	0	31	35	18	23	0.25
St. Olavs 12	35	31	32	0	20	29	27	30	23	21	29	31	18	20	1
St. Olavs 13	31	30	28	0	19	27	27	27	22	22	32	32	17	19	1
St. Olavs 14	9	29	30	0	20	23	30	30	32	29	30	32	18	16	0.5
St. Olavs 15	32	18	0	0	29	21	12	29	0	0	9	39	19	18	0.5
St. Olavs 16	10	20	7	10	27	32	23	22	27	25	0	35	18	20	0.5
St. Olavs 17	30	28	27	28	23	28	23	28	27	25	30	35	20	20	1
St. Olavs 18	33	31	34	31	20	30	30	32	29	25	32	35	18	22	1
St. Olavs 19	36	30	2	21	36	31	15	36	0	0	38	41	26	14	0.5
St. Olavs 20	30	18	0	27	29	28	14	26	0	0	25	36	21	15	1
St. Olavs 21	32	30	29	28	21	33	29	28	26	24	28	35	19	22	1
St. Olavs 22	11	30	28	0	21	29	30	29	32	28	30	35	21	15	1
St. Olavs 23	11	30	31	31	23	28	32	32	32	31	30	35	23	11	1
St. Olavs 24	31	30	14	30	20	29	26	30	28	29	33	28	19	19	0.5
St. Olavs 25	30	28	27	28	27	26	28	26	25	26	35	31	20	14	0.5
St. Olavs 26	29	29	29	27	19	29	27	24	24	21	26	33	19	21	1
St. Olavs 27	21	12	0	30	22	21	30	28	0	0	30	33	20	0	1
St. Olavs 28	11	29	28	28	21	30	27	26	29	26	27	35	20	21	1
St. Olavs 30	10	31	31	30	20	30	27	27	30	30	28	31	20	23	1
St. Olavs 31	31	26	28	30	21	30	28	28	30	25	27	34	20	24	1
SSHF001	33	31	30	33	33	32	26	32	27	26	29	33	25	19	1
SSHF002	30	27	29	0	19	30	25	24	25	21	27	31	18	22	1
SSHF004	30	30	14	26	19	27	26	27	26	23	27	32	19	24	1
SSHF005	30	30	30	10	29	31	28	30	26	28	28	35	19	24	1
SSHF006	30	28	28	0	20	29	26	27	25	22	26	34	20	22	1
SSHF010	30	30	30	28	20	30	28	25	27	27	28	32	19	27	0.5
SSHF012	22	23	26	26	19	27	19	28	24	20	25	32	23	22	0.5
SSHF014	30	28	28	28	19	28	27	27	23	24	29	32	23	19	1
SSHF015	32	27	33	8	20	26	28	27	28	25	30	33	23	19	1
Bodø 1	33	19	0	29	29	29	26	28	0	0	29	32	20	20	1
Bodø 3	28	28	29	22	22	27	25	26	26	24	27	31	18	21	1
Bodø 4	10	9	0	30	19	26	28	33	0	0	31	36	19	0	1
Bodø 5	10	30	32	0	19	32	28	30	30	29	30	34	21	25	1
Bodø 6	30	29	30	27	27	28	27	26	32	29	29	33	20	21	0.5
Bodø 7	34	30	33	29	0	30	28	29	27	26	31	34	20	26	1
Bodø 8	32	26	0	32	30	0	11	28	0	0	31	35	21	0	1
Bodø 9	10	29	30	0	16	30	28	28	29	28	31	35	24	19	1
Bodø 10	31	17	0	0	20	18	10	34	0	0	34	36	21	0	2
Bodø 11	32	12	0	30	20	28	30	30	0	0	0	32	18	0	1
Bodø 12	10	21	15	30	30	28	27	26	30	25	29	35	21	22	0.5
Bodø 17	26	28	28	26	22	28	29	30	28	24	0	35	21	19	1
Bodø 19	13	27	34	30	31	33	31	32	32	30	31	35	19	24	1
Bodø 20	30	34	33	3	25	30	28	30	29	25	0	36	21	19	1
Bodø 21	29	28	29	27	19	17	10	28	0	0	31	34	0	19	1
